# Supplementary material for: The Bacteria Genome Pipeline (BAGEP): an automated, scalable workflow for bacteria genomes with Snakemake
Source: PeerJ. 2020 Oct 27;8:e10121. doi: 10.7717/peerj.10121 (PMC7597632; doi:10.7717/peerj.10121)
Supplement: Supplemental Information 1 [file peerj-08-10121-s001.zip]

Archive with 1 entries (1 files):
- heatmap_output.html
